# Supplementary material for: A Comparative Analysis to Dissect the Histological and Molecular Differences among Lipedema, Lipohypertrophy and Secondary Lymphedema
Source: Int J Mol Sci. 2023 Apr 20;24(8):7591. doi: 10.3390/ijms24087591 (PMC10144050; doi:10.3390/ijms24087591)
Supplement: Supplementary file 1 [file ijms-24-07591-s001.zip]

Archive with 1 entries (1 files):
- ijms-2328446-supplementary.pdf
